# Supplementary material for: A novel Staphylococcus aureus cis–trans type I toxin–antitoxin module with dual effects on bacteria and host cells
Source: Nucleic Acids Res. 2018 Dec 14;47(4):1759–73. doi: 10.1093/nar/gky1257 (PMC6393315; doi:10.1093/nar/gky1257)
Supplement: Supplementary Data [file gky1257_supplemental_files.zip]

Archive with 2 entries (2 files):
- supplemental_figures anf tables_Amiot_.pdf
- Table_S1_Amiot__SprA2_2018.xlsx
