# Supplementary material for: A novel Staphylococcus aureus cis–trans type I toxin–antitoxin module with dual effects on bacteria and host cells
Source: Nucleic Acids Res. 2018 Dec 14;47(4):1759–73. doi: 10.1093/nar/gky1257 (PMC6393315; doi:10.1093/nar/gky1257)
Supplement: Supplementary Data [file gky1257_supplemental_files.zip › Table_S1_Amiot__SprA2_2018.xlsx]

## Sheet: Feuil1
Name	Sequence	Target	Comment
pALCSprA2F	GTACGTGGTACCGTCGCCTAACATCTCGGGCG	sprA2	overexpression of SprA2 in pALC2073
pALCSprA2R	GTACGTGAATTCTACACCAAATCCCCTCACTAC	sprA2	overexpression of SprA2 in pALC2073
pALCSprA1F	GTACGTGGTACC GTCGCCTATCTCTCAGGCGT	sprA1	overexpression of SprA1 in pALC2073
pALCSprA1R	GTACGTGAATTCACACCAATCCCCTCACTATTT	sprA1	overexpression of SprA1 in pALC2073
98_sprA2_F_EcoRI	AAGAATTCATGGATTTTAAAAGATAGCAATT	sprA2/sprA2AS	add FLAG epitope to SprA2
101_sprA2_R-AS_BamHI	AAGGATCCCATCTAAATACACCAAATCCC	sprA2	add FLAG epitope to SprA2
102_sprA2_R+AS_BamHI	AAGGATCCTCTCTTTGTTGGGTCCCT	sprA2/sprA2AS	add FLAG epitope to SprA2
103_5p_Flag_R	CTTGTCATCGTCATCCTTGTAGTCGATGTCATGATCTTTATAATCACCGTCATGGTCTTTGTAGTCCATCCGTCATACACCTCC	sprA2/sprA2AS	add FLAG epitope to SprA2
104_5p_Flag_F	GACTACAAAGACCATGACGGTGATTATAAAGATCATGACATCGACTACAAGGATGACGATGACAAGTTCAATTTATTAATTAACATCATGAC	sprA2/sprA2AS	add FLAG epitope to SprA2
SprA2 Mut A53F1	GTACGTGGTACCGTCGCCTAACATCTCGGGCGTTACTTTAACG	sprA2	mutation in sprA2 start codon
SprA2 Mut TAGR	AATAAATTGAACTACCGTCATACACCTCCTCTCTGCGTTAAAGTAACGCCCGAGA	sprA2	mutation in sprA2 start codon
SprA2 Mut TAGF	GACGGTAGTTCAATTTATTAATTAACATCATGAC	sprA2	mutation in sprA2 start codon
SprA2 Mut G52R	AATAAATTGAACATGCGTCATACACCTCCTCTCTGCGTTAAAGTAACGCCCGAGA	sprA2	mutation upstream sprA2 start codon
SprA2 Mut G52F	GACGCATGTTCAATTTATTAATTAACATCATGAC	sprA2	mutation upstream sprA2 start codon
sens newman AS1	CGATCGGTACCAATCATTTGCGCAATCGAATATTA	SprA1AS	express antitoxin under its own promoter in pCN35
antisens newman AS1	CGATCGGATCCTCCCCTCACTACCGCAAATAGTGA	SprA1AS	express antitoxin under its own promoter in pCN35
sens newman AS2	CGATCGGTACCATTTCTCTTTGTTGGGTCCCTGAA	SprA2AS	express antitoxin under its own promoter in pCN35
antisens newman AS2	CGATCGGATCCTCCCCTCACTATGGCAGTAGTGAG	SprA2AS	express antitoxin under its own promoter in pCN35
pAS2_BamHI_5’	GGCCGGATCCTTTCTCTTTGTTGGGTCCCTG	PsprA2AS	transcriptional fusion of PsprA2AS with blaZ in pCN41
pAS2_EcoRI_3’	GGCCGAATTCATTAATTATAGCATTGATGAAC	PsprA2AS	transcriptional fusion of PsprA2AS with blaZ in pCN41
sensPUc18AS2	GATCGAAGCTTTAATACGACTCACTATAGGTACATAATAAATTGAACATCTAAATACACCAAATCCCC	SprA2AS	in vitro transcription of SprA2AS from pUC18
antisensPUc18AS2	GATCGGAATTCCCCGGCCTCCCCTCACTATGGCAGTAGTGAGGGGATTTGGTGTATT	SprA2AS	in vitro transcription of SprA2AS from pUC18
Primer Forward NEWMAN sprA2	GATCGAAGCTTTAATACGACTCACTATAGGGTCGCCTAACATCTCGGGCG	sprA2	in vitro transcription of SprA2 from pUC18
Primer Reverse NEWMAN sprA2	GATCGGAATTCCCCGGCCTACACCAAATCCCCTCACTAC	sprA2	in vitro transcription of SprA2 from pUC18
sensPUc18AS1	GGGGGGACGTCTAATACGACTCACTATAGAAAATAAGTATTTACTTATACACCAATCCCCTCACT	SprA1AS	in vitro transcription of SprA1AS from pUC18
antisensPUc18AS1	CCCCCGAATTCCCCCGGCCCCTCACTACCGCAAATAGTGAGGGGATTGGTGTATAAGTAAATACT	SprA1AS	in vitro transcription of SprA1AS from pUC18
sensPUc18SprA1	GGGGAATTCTAATACGACTCACTATAGTCGCCTATCTCTCAGGC	sprA1	in vitro transcription of SprA1 from pUC18
antisensPUc18SprA1	GGGAAGCTTGGGTACACCAATCCCCTCACTA	sprA1	in vitro transcription of SprA1 from pUC18
SprA2 NW R 110	GATCGGAATTCCCCGGCCACAGCCGCTTATAGCTGAAG	5' sprA2	in vitro transcription of 5' SprA2 from pUC18
SprA2 NW F 93	GATCGAAGCTTTAATACGACTCACTATAGGGCGGCTGTCTTGTTGCGTTTTTTG	3' sprA2	in vitro transcription of 3' SprA2 from pUC18
SprA2AS2 NW R 39	GATCGGAATTCCCCGGCCGGGGATTTGGTGTATTTAGA	5' SprA2AS	in vitro transcription of 5' SprA2AS from pUC18
SprA2AS2 NW F 30	GATCGAAGCTTTAATACGACTCACTATAGGCCAAATCCCCTCACTACTGCC	3' SprA2AS	in vitro transcription of 3' SprA2AS from pUC18
Atl 151for	TAATACGACTCACTATAGGGAATAATTAATAAATGTTAGGA	Atl 151	in vitro transcription of Atl151
Atl 151rev	TATTAGTAGTTTGATCTTGTG	Atl 151	in vitro transcription of Atl151
SprCfor	TAATACGACTCACTATAGGGAAGTCAACGACCATGCGTGGACAG	SprC	in vitro transcription of SprC
SprCrev	CCATGATTTCGAAGTCTTCATAAACTG	SprC	in vitro transcription of SprC
antisens-sprA2-Emilie	TTTAGATGTTCAATTTATTATGTAA	SprA2AS	Northern blot probe
sprA2 total R1	TTTATTGTTGCGCGTTCGTA	SprA2	Northern blot probe
SprA1 NB 130	ATGACTGGTGCTATG	SprA1	Northern blot probe
AS1 NB 131	AGTAAATACTTATTTTCGTT	SprA1AS	Northern blot probe
SprF1-NB	TAACTTTGGCTGGTTTCGATGGTT	SprF1	Northern blot probe
SprG1-NB	ATGCCACCATAGGCACCACCTCCTT	SprG1	Northern blot probe
antiSprC	CGGCTACTACATTCGCATGT	SprC	Northern blot probe
Srn_9340	CGACTAACTCCTGGTTATGC	Srn_9340	Northern blot probe
SprA2_F1_RACE	GGTGACAAATAACCAACACC	sprA2	RACE mapping
SprA2_F2_RACE	GGCAGTAGTGAGGGGATTTG	sprA2	RACE mapping
SprA2_R2_RACE	ACGCAACAAGACAGCCGCTT	sprA2	RACE mapping
RACE_AS_F1	GCCATAGTGAGGGGATTTA	sprA2AS	RACE mapping
RACE_AS_R1	AGTAGTGAGGGGATTTGGT	sprA2AS	RACE mapping
RACE_AS_R2	GGTGTATTTAGATGTTCAATTTA	sprA2AS	RACE mapping
sprA2_F_EcoRI	GAGAGAATTCGTTCATCGTATATGTAACTCC	sprA2/sprA2AS	deletion of sprA2/sprA2AS
sprA2_R_BamHI	GAGAGGATCCGTAATTGCATAGTAGACATC	sprA2/sprA2AS	deletion of sprA2/sprA2AS
3_aphA3R+5pSprA2	GCTAGATAGGGGTCCCGAGCGCGCAATATTAAGGCTTAAG	sprA2/sprA2AS	deletion of sprA2/sprA2AS
6_5pSprA2+aphA3R	CTTAAGCCTTAATATTGCGCGCTCGGGACCCCTATCTAGC	sprA2/sprA2AS	deletion of sprA2/sprA2AS
7_aphA3F+3pAS	CGGAGCCGATTTTGAAACCGCATTGATGAACAAGGTGTGC	sprA2/sprA2AS	deletion of sprA2/sprA2AS
8_3pAS+aphA3F	GCACACCTTGTTCATCAATGCGGTTTCAAAATCGGCTCCG	sprA2/sprA2AS	deletion of sprA2/sprA2AS
